# Supplementary material for: Cyclic two-step electrolysis for stable electrochemical conversion of carbon dioxide to formate
Source: Nat Commun. 2019 Sep 2;10:3919. doi: 10.1038/s41467-019-11903-5 (PMC6718411; doi:10.1038/s41467-019-11903-5)
Supplement: Supplementary file 2 — Source data [file 41467_2019_11903_MOESM2_ESM.xlsx]

## Sheet: Figure 1d
Figure 1d			V vs RHE	H2 FE (%)	CO FE (%)	HCOO- FE (%)
			-0.08	2.168	0.026	94.087
			-0.08	1.94	0.009	92.266
			-0.08	0.013	0	98.9
			-0.18	0.136	0.015	94.139
			-0.18	0.163	0.076	97.92
			-0.18	0.011	0	100.2
			-0.25	0.242	0.026	95.453
			-0.25	0.438	0.052	96.903
			-0.25	0.012	0	99.97
			-0.33	0.807	0.252	94.138
			-0.33	1.055	0.237	92.138
			-0.33	0.34649	0	97.207
			-0.53	17.941	0.078	77.659
			-0.53	22.173	0.675	65.043
			-0.53	23.694	0	71.59
			-0.73	39.74	0.038	41.172
			-0.73	42.754	0.139	43.964
			-0.73	45.6716	0.02812	45.218

## Sheet: Figure 4d
Figure 4d		oxidation period (sec)	FEHCOO- (%)
		2	56.4136
		2	64.1282
		2	70.58
		6	92.8598
		6	92.5617
		6	96.2
		10	92.7121
		10	88.8919
		10	99.89
		20	90.8228
		20	86.4532
		20	96.13

## Sheet: Figure S1
			Pd/C	Pd80Ag20/C
Figure S1		Potential (V vs RHE)	FEHCOO- (%)	FEHCOO- (%)
		-0.08	90.42	94.087
		-0.08	94.198	92.266
		-0.08	96.4016	98.9
		-0.18	98.604	94.139
		-0.18	96.856	97.92
		-0.18	99.3575	100.2
		-0.25	94.526	95.453
		-0.25	101.578	96.903
		-0.25	94.3947	99.97
		-0.33	89.903	94.138
		-0.33	94.655	92.138
		-0.33	86.9177	97.207
		-0.53	41.512	77.659
		-0.53	42.7567	65.043
		-0.53	37.987	71.59
		-0.73	17.788	41.172
		-0.73	20.977	43.964
		-0.73	20.756	45.218

## Sheet: Figure S11b
Figure S11b			V vs RHE	H2 FE (%)	CO FE (%)	HCOO- FE (%)
			-0.08	5.066	0	90.42
			-0.08	1.864	0	94.198
			-0.08	2.30576	0.10331	96.4016
			-0.18	0.184	0	98.604
			-0.18	0.221	0.01	96.856
			-0.18	0.23061	0.06748	99.3575
			-0.25	0.76	0.0128	94.526
			-0.25	0.465	0.013	101.578
			-0.25	0.44037	0.08406	94.3947
			-0.33	2.528	0.046	89.903
			-0.33	1.871	0.049	94.655
			-0.33	4.21809	0.03501	86.9177
			-0.53	34.179	0.064	41.512
			-0.53	29.046	0.026	42.7567
			-0.53	30.7305	0.359	37.987
			-0.73	44.436	0.036	17.788
			-0.73	47.581	0.063	20.977
			-0.73	43.961	1.91	20.756
